# Supplementary material for: Cancer cell-expressed BTNL2 facilitates tumour immune escape via engagement with IL-17A-producing γδ T cells
Source: Nat Commun. 2022 Jan 11;13:231. doi: 10.1038/s41467-021-27936-8 (PMC8752682; doi:10.1038/s41467-021-27936-8)
Supplement: Supplementary file 4 — Source Data [file 41467_2021_27936_MOESM4_ESM.xlsx]

## Sheet: Figure 1
Figure 1a	Days	Control													α-BTNL2													Days	Control														α-BTNL2
	0	0	0	0	0	0	0	0	0	0	0	0	0	0	0	0	0	0	0	0	0	0	0	0	0	0		0	0	0	0	0	0	0	0	0	0	0	0	0	0	0	0	0	0	0	0	0	0
		0	0	0	0	0	0	0	0	0	0	0	0	0	0	0	0	0	0	0	0	0	0	0	0	0			0	0	0	0	0	0	0	0	0	0	0	0	0	0	0	0	0	0	0	0	0
	2	0	0	0	0	0	0	0	0	0	0	0	0	0	0	0	0	0	0	0	0	0	0	0	0	0		2	0	0	0	0	0	0	0	0	0	0	0	0	0	0	0	0	0	0	0	0	0
		0	0	0	0	0	0	0	0	0	0	0	0	0	0	0	0	0	0	0	0	0	0	0	0	0			0	0	0	0	0	0	0	0	0	0	0	0	0	0	0	0	0	0	0	0	0
	4	0	0	0	0	0	0	0	0	0	0	0	0	0	0	0	0	0	0	0	0	0	0	0	0	0		4	0	33.3343	32.1303	0	78.732	48.6605	119.742	0	0	0	0	0	0	0	0	47.313	34.4421	0	83.6615	90.8107	65.3111
		39.4768	29.8193	24.5977	0	57.7507	46.7883	58.9982	16.02	25.92	30.5577	0	0	18.5283	30.8308	0	0	0	78.7752	24.7643	43.5247	0	23.8714	32.4824	14.0754	58.4213			50.7486	39.5176	47.7406	0	103.68	61.2625	73.1147	29.3951	50.7364	36.78	0	0	0	35.3241	46.3098	63.7056	0	0	100.004	70.6097	90.8474
	6	58.3404	78.0756	58.5904	68.4772	94.08	77.4271	82.0284	50.5616	42.6436	82.2532	49.9408	0	17.9685	73.1816	21.9935	0	0	100.633	32.0252	48.1089	11.094	26.1628	28.8078	64.5693	115.218		6	111.61	67.6329	87.2713	44.9229	90.5418	88.8639	127.374	37.0292	57.3559	60.2693	21.6172	0	53.6625	51.7656	63.076	66.8821	39.596	0	95.2251	134.391	122.705
		84.196	101.823	65.2056	37.7156	159.68	94.9856	86.4888	49.1571	38.1855	68.945	64.08	27.0725	24.918	61.7267	35.7653	0	0	121.272	74.0736	43.9656	5.18	38.6167	23.719	28.0909	138.675			71.6698	47.1093	67.8236	67.6671	91.8413	116.935	153.2	64.0875	76.748	73.8246	39.0073	44.3269	80.4569	63.2463	57.2246	56.9204	45.2189	41.1531	98.1172	131.839	132.708
	8	75.75	133.49	62.4059	40.2219	163.082	105.295	89.5659	66.1692	42.1544	75.5148	58.7812	48.7717	33.2151	55.2949	43.1753	0	0	134.814	61.7406	53.2702	65.1738	51.058	34.209	33.3343	145.366		8	81.0212	55.23	95.7168	55.6224	116.518	133.932	158.078	43.3245	125.982	107.273	42	93.5747	86.9938	59.5119	55.775	44.6292	54.9183	40.9363	93.6244	131.47	182.363
		110.853	136.968	62.4048	28.6993	206.19	101.083	106.087	79.4516	41.5062	105.469	62.987	73.6817	56.6493	52.8461	37.0949	30.6939	18.6227	155.87	68.6705	61.3576	65.2486	55.1504	48.9861	45.6422	184.161			97.215	53.7135	102.005	48.1857	123.732	149.58	220.318	46.0404	148.938	141.286	42.0563	107.518	101.302	98.9661	55.5705	47.6278	59.0288	52.8719	125.316	189.73	191.7
	10	115.12	200.582	69.3963	47.1838	260.118	111.798	112.304	103.563	48.3513	149.595	68.96	97.9631	80.5077	50.0468	25.1217	25.6054	22.0999	158.571	81.96	59.7464	70.3853	70.975	54.3976	65.1152	223.556		10	120.207	90.2595	114.32	41.9353	196.423	148.16	233.278	65.1285	220.046	190.287	42.9398	173.856	143.434	128.959	59.3131	56.4901	60.5169	55.3896	133.044	182.31	257.578
		209.775	209.004	66.0757	34.9716	457.216	136.002	106.689	117.329	49.368	163.308	68.4999	116.623	75.6482	51.4981	37.4007	0	23.961	171.286	81.4545	67.2816	66.0159	80.5241	68.7113	53.4076	227.946			135.216	102.834	129.362	64.5034	228.441	209.375	293.44	104.137	260.411	250.649	44.5881	214.81	184.501	171.497	62.0863	50.2249	72.6912	82.2133	172.817	278.033	284.812
	12	210.129	230.321	94.7329	36.3733	552.457	165.706	127.062	151.748	71.4805	204.625	74.9462	121.991	71.2582	51.1676	51.4261	0	20.3856	194.657	79.1538	51.9115	50.2884	99.9362	112	62.7264	251.433		12	157.804	131.52	197.78	45.5625	270.982	229.956	387.652	152.009	291.162	317.239	46.5099	319.838	226.749	215.594	59.9159	61.8976	55.3216	81.7973	212.659	268.501	312.857
		223.433	255.501	125.932	40.8569	629.823	224.432	141.138	176.025	112.252	274.253	86.7135	131.328	90.9085	66.9234	47.2891	37.5134	26.4659	238.617	100.925	54.3557	51.1991	126.154	144.126	96.3328	291.283			189.693	167.91	371.146	73.7663	371.195	275.364	415.994	226.098	407.387	461.575	76.7188	461.065	280.762	256.568	73.1359	131.895	63.2125	147.157	247.51	330.294	420.987
	14	316.334	316.111	171.726	49.7381	782.485	299.635	151.261	210.434	147.423	364.463	88.3187	143.893	90.0229	56.3342	59.3839	49.6742	24.8716	257.889	130.355	68.2515	45.8053	135.108	196.566	90.3065	349.355		14	198.215	186.152	448.096	84.9553	388.978	366.723	518.859	297.5	453.171	568.135	94.3953	635.801	499.688	279.471	97.0658	156.495	83.3665	161.331	303.804	369.258	586.52
		337.264	358.921	178.955	47.2978	921.073	339.936	218.695	251.384	248.711	425.014	101.193	173.156	90.9822	96.125	66.875	48.081	28.3249	304.004	144.985	99.0945	40.6741	127.804	228.416	105.397	384.259			239.107	256.511	569.58	611.464	478.55	673.597	673.597	395.851	580.379	733.452	109.1	859.365	581.161	611.136	131.143	219.753	109.058	221.467	412.43	535.596	697.343
	16	396.107	417.534	168.637	49.8261	930.984	452.074	288.5	394.15	379.426	535.902	111.036	202.107	103.241	97.4069	76.9953	67.6875	41.1375	406.831	156.334	111.132	35.2866	170.586	300.209	141.148	404.387		16	200.082	177.785	1114.37	741.708	628.788	583.699	583.699	498.881	697.717	887.193	163.234	1039.31	624.601	612.967	122.019	128.664	32.4989	250.629	472.284	509.159	735.55
		480.789	561.078	193.304	45.6901	1090.57	514.169	298.846	398.115	427.641	599.845	149.274	207.852	103.787	112.425	87.3384	83.627	38.7427	476.429	168.109	114.04	44.6261	200.389	359.322	160.899	453.337			315.396	351.29	1014.53	996.034	701.889	835.505	835.505	572.793	801.57	1100.25	202.04	1232.76	661.025	644.811	264	162.914	95.6769	273.426	438.939	720.369	869.51
																												18	397.216	383.304	1011.99	1018.18	952.026	1159.63	1159.63	663.007	900.345	1464.1	224.682	1436.1	873.564	841.621	221.284	166.45	126.198	373.996	658.71	707.815	1126.6
																													513.49	418.795	1670.03	1193.22	1383.41	1427.23	1427.23								268.413	212.727	124.658	424.566	831.549	941.829	1125.91
																												20	763.465	556.295	1807.88	1934.92	1346.77	1468.88	1468.88								350.65	353.143	145.338	620.357	735.537	1008.69	1249.76
Figure 1b	Days	Control													α-BTNL2
	0	0	0	0	0	0	0	0	0	0	0	0	0	0	0	0	0	0	0	0	0	0	0	0	0	0	0	0
		0	0	0	0	0	0	0	0	0	0	0	0	0	0	0	0	0	0	0	0	0	0	0	0	0	0	0
	2	41.7267	27.8296	24.504	90.3086	35.7367	44.0305	0	0	0	0	0	0	0	39.6431	49.7746	28.4873	41.5335	34.504	40.6668	46.8587	0	0	0	0	0	0	0
		39.2014	28.1554	29.4766	99.0725	42.851	42.7755	0	0	0	0	0	0	0	46.24	40.344	44.3583	42.9385	35.6756	33.0577	36.5173	0	0	0	0	0	0	0
	4	0	36.2559	0	120.153	49.5939	39.6278	91.1749	76.805	82.7764	57.7125	86.423	114.672	88.8729	38.391	39.4867	40.322	50.3974	46.0949	29.648	0	67.72	68.8845	85.6322	69.9163	113.718	129.847	79.233
		0	32.2406	0	121.364	43.1754	42.5851	94.6465	77.8604	89.4861	0	88.0279	114.9	91.854	39.2855	44.4221	40.3108	55.5698	40.0665	0	0	63.5712	84.9165	89.553	71.8452	96.0461	119.164	69.4731
	6	0	33.9587	0	136.476	47.7141	40.805	102.861	88.935	98.5959	0	105.438	188.792	108.622	40.3991	47.8423	44.642	55.3038	39.0082	0	31.5381	52.9984	75.3926	99.0565	86.6471	103.155	125.988	87.3461
		0	28.0176	31.0496	153.156	53.576	41.12	160.003	127.247	121.445	99.2167	142.746	155.959	104.361	49.3982	50.5247	45.2947	55.6923	70.3518	0	32	80.3471	100.602	83.1875	111.653	121.245	143.748	101.136
	8	55.9348	35.0804	145.059	171.689	62.8678	73.3617	157.593	146.051	100.733	129.147	148.016	211.471	108.579	40.6406	46.1727	70.5757	76.5652	82.5173	79.9711	33.9587	136.604	148.328	134.793	149.72	184.049	165.402	116.973
		79.518	43.6856	214.434	238.748	65.5483	93.2444	175.426	161.579	104.666	178.87	139.399	311.272	149.866	109.928	59.9895	64.7945	89.004	205.488	86.2984	30.5815	183.505	144.082	139.442	149.701	191.313	153.47	97.3933
	10	94.9905	40.6922	266.906	245.584	100.297	96.5251	156.047	175.097	97.0368	234.575	151.676	290.839	198.853	147.68	61.8631	78.7431	90.1811	252.37	175.819	0	188.65	143.117	119.072	124.904	242.084	145.874	105.658
		174.052	45.9158	410.589	345.822	147.078	136.347	181.825	213.479	93.9163	307.52	293.255	360.154	264.83	163.84	159.301	68.6665	72.6652	330.502	227.488	0	234.554	125.425	167.445	164.564	303.06	159.201	112.247
	12	204.724	86.875	490.795	335.477	227.88	195.585	158.025	242.23	127.62	389.93	377.52	395.48	421.702	137.901	145.495	50.6883	54.1752	352.482	391.956	0	311.872	199.667	163.034	169.307	418.795	154.265	100.232
		276.036	134.857	578.931	493.622	261.88	266.062	180.547	288.418	115.24	683.75	532.654	464.651	609.381	176.176	208.101	59.9253	53.0211	371.058	375.819	30.5815	345.588	221.16	143.439	192.794	575.078	253.259	157.236
	14	294.75	109.642	701.482	592.407	353.747	203.517	211.302	380.721	137.002	802.637	569.627	549.111	689.5	193.987	189.698	64.0026	56.5307	344.712	421.579	32	503.144	239.76	131.08	186.49	794.923	215.807	150.304
		424.895	204.241	886.258	695.226	514.697	278.067	183.081	444.806	169.518	1202.55	870.307	636.934	935.89	253.352	281.342	79.2373	98.1847	389.511	548.712	62.5	549.05	275.482	171.872	188.324	1026.95	271.669	168.063
	16	595.01	214.389	1172.83	837.635	531.763	275.197	213.885	564.522	208.309	1326.18	1067.37	888.885	1201.14	287.401	352.485	81.1589	153.218	488.397	718.085	61.012	668.165	308.047	189.455	215.523	1139.19	234.476	190.729
		699.135	289.501	1437.89	1193.52	577.014	271.884	257.87	620.884	261.429	1723.14	1265.34	949.202	1457.61	250.915	345.404	86.5828	199.724	656.5	865.531	54.9511	1049.6	486.775	168.896	205.465	1511.92	345.945	239.688
	18	704.383	272.035	1546.83	1363.83	812.869	356.327	299.388	868.668	367.182	2194.89	1409.02	1076.4	1637.77	242.303	415.872	112.743	260.729	661.016	1006.65	71.9389	1165.22	587.206	186.384	254.016	1731.23	375.303	237.36
		912.642	394.364	1807.74	1587	904.045	416.594								304.798	453.52	101.649	314.239	744.834	1285.4	103.578
	20	987.338	435.641	2135.25	1955.76	983.55	483.428								264.618	572.223	102.689	416.882	783.744	1389.59	118.923
Figure 1c	Days	Control																	α-BTNL2
	0	0	0	0	0	0	0	0	0	0	0	0	0	0	0	0	0	0	0	0	0	0	0	0	0	0	0	0	0	0	0	0	0	0	0
	1	0	0	0	0	0	0	0	0	0	0	0	0	0	0	0	0	0	0	0	0	0	0	0	0	0	0	0	0	0	0	0	0	0	0
	2	0	0	0	0	0	0	0	0	0	0	0	0	0	0	0	0	0	0	0	0	0	0	0	0	0	0	0	0	0	0	0	0	0	0
	3	0	0	0	0	0	0	0	0	0	0	0	0	0	0	0	0	0	0	0	0	0	0	0	0	0	0	0	0	0	0	0	0	0	0
	4	0	0	0	0	0	0	0	0	0	0	0	0	0	0	0	0	0	0	0	0	0	0	0	0	0	0	0	0	0	0	0	0	0	0
	5	0	0	0	0	0	0	0	142.133	59.0115	174.08	72.1856	119.742	70.5483	69.0942	99.5819	121.001	101.223	0	0	0	0	0	0	0	74.2515	70.0656	105.125	97.2985	87.3384	80.363	138.528	82.7346	94.7629	69.8305
	6	0	0	116.582	125.433	243.802	115.868	138.072	244.973	79.795	202.626	60.9386	138.709	160.688	67.4111	132.031	188.06	146.094	72.0731	125.497	187.277	73.1183	0	0	127.247	102.471	196.575	90.0673	116.161	93.7288	101.131	248.774	153.381	83.0979	97.556
	7	107.094	101.743	137.415	215.109	286.327	179.291	232.063	335.434	131.147	586.326	123.201	301.087	275.366	206.6	109.98	446.844	254.756	78.8143	142.494	195.382	96.5503	148.925	231.645	220.255	157.371	279.71	186.265	275.345	238.023	76.1392	420.408	226.34	138.576	263.247
	8	200.882	199.427	151.29	228.378	354.074	262.549	416.594	499.758	135.42	687.409	187.844	410.589	399.341	176.049	159.425	622.256	281.913	117.41	177.832	233.858	137.312	80.6093	254.133	209.935	242.285	247.559	217.161	316.815	235.46	100.392	520.858	296.644	169.221	308.219
	9	258.801	496.154	216.663	303.209	472.488	391.889	697.923	541.481	261.658	800.044	230.204	490.84	555.443	265.652	180.213	692.011	362.725	73.7943	149.039	200.569	129.927	249.101	188.06	242.065	329.532	299.001	146.898	305.72	252.577	116.872	632.128	386.286	154.031	325.754
	10	249.557	836.21	259.692	521.298	572.875	505.229	1003.67	738.461	385.46	825.604	336.518	500.172	788.987	339.058	204.17	744.373	408.41	95.3129	185.248	242.554	86.4043	289.6	108.735	300.564	426.888	232.396	156.523	218.648	195.902	101.956	828.156	506	206.388	351.108
	11	360.98	801.773	264.217	501.687	551.154	441.8	1206.09	949.105	481.051	954.622	233.46	587.183	1055.01	333.998	190.782	707.913	469.784	92.6694	232.742	257.195	87.808	364.586	115.481	263.669	570	171.163	125.023	216.254	188.06	94.5312	968.915	674.483	147.349	340.234
	13	399.726	1650.65	195.201	653.237	614.993	832.812	2367.24	1726.98	727.078	1054.02	266.184	419.281	1834	353.085	143.951	603.604	663.819	202.612	214.59	220.933	0	482.182	0	221.225	884.314	129.961	81.5567	179.592	105.504	79.5713	1570.2	1113.08	100.92	245.933
Figure 1d	Days	Naive mice													Tumor-rejected mice
	0	0	0	0	0	0	0	0	0	0	0	0	0	0	0	0	0	0	0	0	0	0	0	0	0	0
	1	0	0	0	0	0	0	0	0	0	0	0	0	0	0	0	0	0	0	0	0	0	0	0	0	0
	2	0	0	0	0	0	0	0	0	0	0	0	0	0	0	0	0	0	0	0	0	0	0	0	0	0
	3	0	0	0	0	0	0	0	0	0	0	0	0	0	0	0	0	0	0	0	0	0	0	0	0	0
	4	0	0	0	0	0	0	0	0	0	0	0	0	0	0	0	0	0	0	0	0	0	0	0	0	0
	5	0	0	0	0	0	0	0	107.865	111.623	77.0175	154.173	89.5226	79.5379	0	0	0	0	0	0	46.4715	0	0	77.5789	97.5938	71.9461
	6	59.8971	118.198	0	139.881	139.881	116.355	70.5672	192.1	241.706	119.956	240.513	242.021	84.0704	0	0	0	107.495	0	47.1226	0	84.0581	0	80.6013	118.688	171.365
	7	151.732	150.965	0	354.057	223.471	143.748	238.383	378.342	444.069	218.674	321.34	330.965	181.324	0	160.007	0	66.2849	0	56.5459	75.7874	108	91.0882	109.598	154.204	252.602
	9	190.104	321.512	0	555.514	314.107	408.811	387.26	589.041	319.16	242.794	504.69	600.772	160.75	0	168.577	0	75.5882	0	54.2309	75.7098	81.8337	95.7906	109.306	132.666	79.2139
	10	275.228	438.282	0	832.584	163.849	651.085	476.173	787.708	318.585	240.82	674.196	628.108	182.942	0	141.797	0	69.5089	115.738	42.6702	74.142	48.668	112.61	90.6876	160.08	93.6146
	11	373.309	638.769	0	1368.49	172.974	868.327	618.11	987.675	376.26	317.616	799.405	711.914	232.111	0	147.04	45.5625	54.4725	0	52.577	80.9629	48.0026	99.4808	60.7104	146.436	76.5
	12	554.159	696.832	296.352	1893	0	1192.47	846.44	1352.46	338.618	365.846	1090.89	700.502	262.197	0	175.201	54.9511	60.3198	0	0	71.5856	0	84.7691	0	153.113	74.1157
	13	654.268	781.212	279.285	2468.01	0	1592.47	1200.84	1848.03	297.482	437.421	1407.58	814.41	398.185	0	180.298	48.3513	47.3758	0	0	67.0255	0	74.7675	0	151.46	61.012
Figure 1f	Days	Control													α-BTNL2													α-PD-1													α-BTNL2 + α-PD-1
	0	0	0	0	0	0	0	0	0	0	0	0	0	0	0	0	0	0	0	0	0	0	0	0	0	0	0	0	0	0	0	0	0	0	0	0	0	0	0	0	0	0	0	0	0	0	0	0	0
	1	0	0	0	0	0	0	0	0	0	0	0	0	0	0	0	0	0	0	0	0	0	0	0	0	0	0	0	0	0	0	0	0	0	0	0	0	0	0	0	0	0	0	0	0	0	0	0	0
		0	0	0	0	0	0	0	0	0	0	0	0	0	0	0	0	0	0	0	0	0	0	0	0	0	0	0	0	0	0	0	0	0	0	0	0	0	0	0	0	0	0	0	0	0	0	0	0
	3	0	0	0	0	0	0	0	0	0	0	0	0	0	0	0	0	0	0	0	0	0	0	0	0	0	0	0	0	0	0	0	0	0	0	0	0	0	0	0	0	0	0	0	0	0	0	0	0
		177.315	239.781	204.666	125.584	159.071	146.274	144.615	72.468	80.5338	78.3976	68.5731	74.8905	69.2499	153.364	178.486	168.343	226.568	211.692	151.158	136.049	65.6215	65.2992	145.852	97.413	122.795	53.9251	148.015	45.5625	137.637	190.195	250.085	152.733	126.54	122.795	41.7267	48.1774	76.0743	63.0118	60.9253	140.825	137.415	114.474	248.63	215.113	128.405	125.023	115.201	46.5215
	5	256.34	243.597	286.193	227.732	229.946	238.675	236.837	193.612	144.922	139.085	201.782	125.82	109.808	190.916	243.611	259.974	302.039	257.353	140.288	125.871	116.04	126.888	176.874	149.932	95.637	67.1089	238.98	100.101	216.85	217.671	311.477	385.234	194.04	144.051	47.6796	109.983	96.5557	142.135	45.472	172.592	239.306	116.333	329.396	254.846	145.832	250.432	156.775	103.68
		441.789	451.582	503.949	490.428	332.971	413.447	361.297	336.553	232.625	281.54	267.663	261.58	138.829	329.692	408.999	346.457	360.857	486.447	184.618	212.148	238.131	238.487	260.029	259.183	300.245	94.6901	350.349	112.784	339.041	334.716	342.104	717.018	397.808	213.631	69.1172	116.968	116.554	192.192	100.567	325.057	356.301	86.4043	379.695	367.462	166.606	265.262	231.304	214.72
	7	611.104	769.175	690.91	548.252	467.632	462.733	556.713	401.376	441.265	425.18	413.932	391.549	300.407	380.524	601.901	435.16	453.137	437.929	259.33	296.031	311.369	338.548	380.224	320.398	399.103	126.818	430.882	183.215	425.074	437.619	464.667	965.828	451.045	307.488	100.34	180.428	174.811	316.558	212.093	704.437	280.758	118.588	427.858	534.11	236.181	318.028	283.151	231.188
		801.689	1091.56	887.995	612.615	569.232	794.954	949.236	674.629	559.836	654.858	540.01	442.022	399.324	522.594	842.861	598.993	499.201	746.161	304.854	371.892	358.873	532.23	539.93	382.296	471.422	217.742	620.059	188.003	450.3	585.01	600.5	1156.57	584.17	403.558	173.925	213.934	285.625	436.554	217.603	445.311	373.071	222.606	516.32	558.869	291.003	320.61	395.078	348.05
	9	933.635	1248.65	1125.62	697.551	922.762	988.574	1041.91	868.769	695.126	804.743	667.195	543.305	343.506	624.622	989.597	722.038	613.266	844.446	325.935	502.154	455.288	726.377	598.107	406.73	490.174	338.418	737.172	188.912	554.814	701.983	737.776	1447.34	548.074	498.631	273.801	252.424	365.879	525.564	255.449	308.34	665.5	312.05	734.86	729.157	230.204	435.864	643.106	414.268
		1194.19	1840.4	1489.16	852.396	1075.27	928.464	1342.67	1147.31	816.968	975.459	862.357	665.322	543.893	1009.74	1135.29	1059.36	494.723	1151.04	413.986	594.276	623.304	808.122	718.705	526.039	467.632	416.094	805.757	241.791	690.509	848.683	1015.45	1911.22	859.685	755.527	350.825	328.53	424.151	528.632	382.107	167.124	729.66	480.476	799.451	889.99	260.859	537.742	739.453	466.431
	11	1287.55	2203.85	1674.82	846.896	1265.09	796.145	1884.9	1362.79	991.67	1123.83	961.506	689.614	612.088	1068.85	1283.13	1460.33	368.396	1137.94	496.195	878.331	940.373	922.727	900.241	624.478	316.464	405.355	590.193	227.934	835.029	1070.85	1269.79	1963.27	918.186	1039.82	456.749	446.483	601.872	540.977	342.811	90.6607	914.638	559.329	1059.73	851.775	286.967	533.608	780.258	478.597
Figure 1h							Figure 1e
	Control	α-BTNL2	α-PD-1	α-BTNL2 + α-PD-1					Control	α-BTNL2
	0.6955	0.7079	0.1466	0.0654				24	1
	1.6398	0.8836	0.1194	0.3989				24	1
	1.4132	0.8353	0.2706	0.3239				26	1
	0.4258	0.1023	0.4436	0.1584				26	1
	0.9095	0.4265	0.6498	0.4156				27	1
	0.1774	0.2316	1.3727	0.0982				33	1
	1.3504	0.5713	0.5693	0.1647				35	1
	1.2459	0.6303	0.6068	0.3758				35	1
	0.7339	0.6241	0.2277	0.2697				36	1
	0.7765	0.5868	0.2639	0.2504				36	1
	0.6735	0.2585	0.2596	0.0998				39	1
	0.3212	0.1117	0.1861	0.0316				39	1
	0.2159	0.1604	0.1873	0.0205				42	1
								43	1
								46	1
								41		1
								46		1
								50		0
								50		0
								50		0
								50		0
								50		0
								50		0
								50		0
								50		0
								50		0
								50		0
								50		0
								50		0
								50		0
[truncated: 7 more columns]

## Sheet: Figure 2
Figure 2a		Control																α-BTNL2																Control	α-BTNL2
	γδT+IL-17A+	12.53	15.37	10.16	12.12	9.21	7.64	6.53	24.19	24.27	20.75	31.45	13.37	23.96	21.27	29.46	28.09	8.37	4.84	2.32	5.64	1.99	3.4	13.99	20.67	21.6	9.59	8.75	12.92	18.43	12.22	20.39		500.053	444.717
	γδT+IFN-γ+	1.5	7.78	1.35	0.91	0.56	0.67	0.1	0.96	0.88	1.96	1.51	1.38	0.98	1.4	0.92	1.67	0.39	0.3	21.66	0.41	32.12	0.41	1.31	2.08	2.39	1.47	3.19	3.49	3.28	1.34	2.57		542.399	390.779
																																		437.023	383.692
																																		588.243	331.565
																																		446.688	415.895
																																		450.653	336.174
																																		528.588	447.013
																																		607.782	388.033
Figure 2b		Control														α-BTNL2																		505.358	393.39
	γδT+IL-17A+	9.76	4.71	5.84	10.14	5.02	6.04	8.09	9.31	10.36	8.45	11.72	6.17	8.25	3.82	4.24	1.99	3.4	2.43	3.52	4.18	3.41	2.06	4.69	3.37	4.55	4.3	4.6	3.33					482.612	429.237
	γδT+IFN-γ+	2.85	2.27	6.6	2.19	8.15	1.04	1.7	0.47	1.37	1.88	2.62	3.13	5.08	2.29	5.36	6.83	6.03	3.43	1.14	8.72	1.23	1.12	0.17	2.22	2.48	17.2	2.48	0.17					570.141	407.284
																																		528.66	505.329
																																		509.51	421.446
																																		489.313	404.868
																																		454.674	522.898
Figure 2c	Fc	WT-BTNL2-Fc	N4S-BTNL2-Fc		Fc	WT-BTNL2-Fc	N4S-BTNL2-Fc		Figure 2d	Fc	WT-BTNL2-Fc	N4S-BTNL2-Fc	IL-1β+IL-23+Fc	IL-1β+IL-23+WT-BTNL2-Fc	IL-1β+IL-23+N4S-BTNL2-Fc		Figure 2e	Fc	WT-BTNL2-Fc	N4S-BTNL2-Fc
	20.07	24.77	25.61		1.87	1.43	1.8			15.3547	35.9228	40.5085	361.315	413.007	462.902			0.051832	0.076947	0.225313
	19.53	24.38	25.91		1.58	1.05	1.95			15.2938	35.9228	32.4872	343.837	428.283	461.613			0.044502	0.064257	0.169576
	23.19	25.21	26.87		1.29	1.63	1.6			9.66066	27.9111	42.8034	342.187	372.333	475.409			0.035403	0.076947	0.114229
	19.66	23.68	29.38		0.33	0.13	0.14			14.2256	18.3036	37.1404	417.804	672.056	702.23			0.024518	0.092142	0.109576
	16.18	24.27	26.81		0.31	0.18	0.1			10.9676	25.6592	33.8552	465.049	631.784	644.419			0.0324044	0.0805377	0.146695
	19.02	25.53	29.03		0.25	0.66	0.3			6.08776	26.4777	29.7541	444.683	641.253	627.589			0.0489887	0.106949	0.229572
	21.04	25.55	29.14		0.65	0.87	1.24			19.1199	19.9365	25.6592	465.049	593.286	650.765			0.0526569	0.102926	0.134507
	22.65	26.92	30.74		1.18	0.85	1.21											0.0652115	0.110216	0.166314
	22.14	25.71	31.8		0.82	0.82	1.11											0.0316317	0.0865099	0.300747
																		0.0349427	0.100368	0.246659
Figure 2f	Days	Control																α-BTNL2																Control + α-IL-17A
	0	0	0	0	0	0	0	0	0	0	0	0	0	0	0	0	0	0	0	0	0	0	0	0	0	0	0	0	0	0	0	0	0	0	0	0	0	0	0	0	0	0	0	0	0	0	0	0	0
	1	0	0	0	0	0	0	0	0	0	0	0	0	0	0	0	0	0	0	0	0	0	0	0	0	0	0	0	0	0	0	0	0	0	0	0	0	0	0	0	0	0	0	0	0	0	0	0	0
		0	0	0	0	0	0	0	0	0	0	0	0	0	0	0	0	0	0	0	0	0	0	0	0	0	0	0	0	0	0	0	0	0	0	0	0	0	0	0	0	0	0	0	0	0	0	0	0
	3	0	0	0	0	0	0	0	0	0	0	0	0	0	0	0	0	0	0	0	0	0	0	0	0	0	0	0	0	0	0	0	0	0	0	0	0	0	0	0	0	0	0	0	0	0	0	0	0
		0	0	0	0	0	0	0	0	124.324	79.1133	124.22	71.5278	96.432	102.689	90.8222	151.981	0	0	0	0	0	0	0	0	103.266	135.964	82.2466	101.843	112.144	78.3157	117.212	87.0299	0	0	0	0	0	0	0	0	73.0012	88.0595	130.056	166.611	128.855	104.082	122.263	98.9899
	5	90.6607	84.0983	111.824	92.7141	76.8616	104.024	74.0821	86.8455	90.1014	154.895	116.343	76.9953	133.668	118.807	119.231	171.288	85.2462	108.743	88.0679	96.6755	85.1121	73.599	79.5443	88.073	70.6568	93.187	65.5441	73.027	104.985	108.452	146.536	210.538	52.8552	96.5503	117.419	72.6007	99.5884	89.0618	96.4504	81.8337	94.8392	112.903	162.552	190.288	166.407	151.891	160.706	113.811
		111.61	73.2836	114.38	121.14	99.0776	121.364	87.0124	117.86	106.048	156.482	222.506	98.744	167.855	123.122	169.488	202.789	114.11	127.686	94.2288	102.344	88.7522	100.615	101.41	114.351	126.761	132.109	130.616	111.226	164.671	134.376	283.702	279.407	88.2792	84.5562	111.824	101.896	88.6358	96.9485	157.849	76.5652	116.25	128.086	140.598	335.438	252.373	180.36	226.742	135.174
	7	148.773	91.1421	144.094	132.65	122.837	146.125	90.3915	168.624	103.603	159.445	174.083	150.118	197.141	197.721	182.463	241.81	141.855	125.573	117.013	154.289	81.4911	110.373	128.621	153.764	184.049	172.574	124.781	160.194	152.627	108.517	160.482	222.407	86.6663	101.131	125.023	83.7888	95.5943	121.249	173.15	102.043	141.134	162.066	173.788	237.185	220.287	225.791	315.912	142.674
		186.308	117.044	174.811	164.064	137.429	242.597	78.2561	258.313	133.87	168.994	157.604	130.61	211.649	194.422	345.153	291.087	158.649	162.351	130.83	122.94	90.4475	122.84	150.487	165.678	169.127	152.561	176.856	108.939	163.075	176.697	325.545	267.269	108	101.649	143.096	95.4935	104.49	125.273	185.872	111.132	160.412	148.5	230.06	327.705	253.032	152.578	262.969	168.372
	9	193.574	151.889	242.081	220.04	214.889	292.907	89.0192	470.596	155.215	244.924	180.634	151.343	321.668	167.198	384.123	329.941	169.6	182.113	172.351	148.635	95.8037	148.226	197.255	171.767	352.001	193.505	166.888	119.002	217.575	144.602	191.231	292.055	121.485	122.84	158.66	107.085	143.075	145.736	263.808	132.305	186.844	170.398	239.28	262.78	324.998	157.594	367.009	241.651
		265.026	144.95	250.709	242.203	221.988	293.047	78.5261	505.914	258.715	247.425	163.564	133.547	532.166	176.258	442.494	331.813	171.212	199.696	179.744	161.414	94.2982	162.83	218.418	164.003	277.51	181.561	231.45	160.978	208.984	157.23	216.854	418.94	157.071	111.696	175.25	98.7066	161.793	164.828	269.917	147.704	187.992	191.131	295.035	283.326	465.911	170.274	515.077	181.626
	11	286.394	210.271	339.576	283.986	284.658	339.632	85.9398	656.466	402.243	258.501	196.944	216.92	512.112	279.48	581.55	369.736	212.752	235.041	237.595	143.92	87.3384	156.863	225.144	171.319	475.015	178.01	203.756	160.103	293.24	143.911	240.573	563.922	172.236	113.981	200.278	90.5708	202.861	176.382	317.681	142.445	203.144	178.329	429.68	239.524	565.932	187.179	622.482	230.318
		430.73	228.267	400.072	286.682	342.106	420.605	90.6607	789.514	529.645	215.025	205.639	182.343	578.812	240.46	398.743	657.316	256.493	259.647	278.156	179.299	75.9203	177.501	366.634	203.468	587.183	143.429	347.344	284.833	293.521	126.327	207.394	830.86	205.915	120.188	229.139	93.5584	221.773	174.234	421.119	210.866	228.092	136.272	350.757	270.078	623.281	190.121	736.18	291.721
	13	484.753	238.414	506.007	427.824	344.89	462.32	94.5596	906.845	772.657	216.57	219.19	379.551	689.614	298.59	1029.14	715.93	270.745	284.731	421.159	187.262	72.7158	174.108	329.455	211.243	706.74	202.912	503.415	321.489	390.109	192.244	406.732	947.738	298.474	126.486	258.652	94.9175	232.979	175.034	350.154	228.152	229.291	221.532	566.54	245.766	932.612	270.736	959.323	398.848
		608.292	307.603	656.378	689.768	395.859	593.025	92.5965	1153.98	1190.96	318.028	236.724	458.109	866.463	413.496	984.34	890.244	443.697	314.944	601.31	280.469	80.0384	285.894	378.357	290.95	931.916	197.491	514.172	372.84	393.752	191.011	420.006	954.69	270.672	145.505	356.325	89	290.588	225.245	473.603	297.412	354.08	212.341	562.134	180.807	940.801	309.673	1062.89	404.94
	15	781.746	368.9	869.794	948.172	499.688	750.494	68.125	1411.87	1244.48	345.557	352.904	516.103	967.153	431.474	1303.1	1500.21	612.15	481.741	778.85	311.326	78.4754	283.807	436.051	523.228	1126.71	268.742	711.601	471.01	565.724	266.706	655.484	1200.13	435.742	197.568	528.552	140.835	388.379	253.001	531.36	395.727	330.175	279.189	753.936	177.661	1290.84	338.831	1031.89	667.663
Figure 2g	Days	Control+Fc															α-BTNL2+Fc															Control + IL-17A-Fc															α-BTNL2 +IL-17A-Fc
	0	0	0	0	0	0	0	0	0	0	0	0	0	0	0	0	0	0	0	0	0	0	0	0	0	0	0	0	0	0	0	0	0	0	0	0	0	0	0	0	0	0	0	0	0	0	0	0	0
	1	0	0	0	0	0	0	0	0	0	0	0	0	0	0	0	0	0	0	0	0	0	0	0	0	0	0	0	0	0	0	0	0	0	0	0	0	0	0	0	0	0	0	0	0	0	0	0	0
		0	0	0	0	0	0	0	0	0	0	0	0	0	0	0	0	0	0	0	0	0	0	0	0	0	0	0	0	0	0	0	0	0	0	0	0	0	0	0	0	0	0	0	0	0	0	0	0
	3	45.1443	47.9525	39.2514	66.2973	48.668	45.6412	51.9115	154.919	85.849	116.182	83.4273	100.15	73.5906	103.9	134.599	41.4409	32.4824	42.0322	53.6047	29.4407	45.2333	56.2425	98.1147	86.5407	144.392	76.1848	139.598	111.033	144.295	70.1972	36.0194	86.9386	49.2267	92.7141	43.8741	27.6532	48.7687	84.7338	79.4791	69.3235	104.209	76.4832	68.7138	82.9932	89.9645	38.8189	67.5371	49.033
		50.3754	36	46.746	90.7878	76.2318	61.3191	68.875	92.557	100.152	127.392	174.457	89.2268	85.1191	123.248	81.0973	28.8453	36.32	32.5219	40.2697	48.347	56.0247	48.6687	35.0193	70.2954	102.554	83.8395	83.2425	81.8558	58.4651	63.076	77.0668	68.4288	52.006	88.1499	60.6696	41.3184	61.7741	84.27	77.2972	65.6201	59.9539	50.2214	40.3172	36.7608	58.415	47.926	92.8631	57.4783
	5	92.1381	65.1682	71.4297	119.264	86.6563	62.195	94.19	172.981	126.413	192.503	330.285	166.038	175.436	170.406	252.498	37.5757	46.7636	48.8025	57.1256	74.4192	73.5989	78.732	136.681	111.798	159.108	117.008	267.844	111.915	277.813	117.572	81.108	96.953	80.9999	147.6	83.0592	47.4094	108.321	226.249	241.879	156.324	147.724	146.844	105.557	147.42	209.602	66.2308	95.3934	74.7025
		134.54	121.272	68.3947	152.411	129.291	106.215	160.418	230.766	184.652	209.492	226.222	267.741	134.253	169.884	240.904	51.2516	60.7323	97.4941	80.0906	100.91	95.3312	118.08	157.328	121.672	201.119	177.524	220.119	148.706	296.4	130.38	108.359	165.322	100.691	236.411	114.047	83.5759	194.259	212.15	197.641	235.617	143.346	203.379	138.815	115.047	201.792	97.1085	130.5	131.072
	7	155.897	137.999	106.388	158.607	140.625	120.617	202.76	313.924	226.593	258.812	255.541	197.09	200.789	205.086	227.389	55.296	59.9116	91.6252	93.4658	99.0776	107.5	116.583	135.156	115.421	253.629	162.043	196.328	120.25	324.402	134.959	128.727	183.795	73.4144	253.588	145.98	79.0941	176.461	293.301	196.787	162.802	188.859	235.578	192.414	175.715	301.907	105.35	95.8894	112.573
		203.538	137.886	78.8895	180.472	145.631	126.516	304.973	380.867	165.78	373.419	320.129	197.677	248.275	225.618	262.344	66.3366	74.0179	115.2	98.5	136.397	115.866	148.761	132.528	130.097	266.598	208.618	250.164	162.708	430.492	153.84	183.002	159.334	189.494	323.729	147.517	102.799	185.296	288.198	262.531	324.159	182.31	235.781	160.061	237.184	350.771	133.02	173.19	132.597
	9	247.873	178.106	111.685	304.513	231.828	143.321	285.664	508.867	176.671	320.369	392.491	211.354	308.046	229.528	249.368	108.41	114.464	192.895	152.389	180.474	98.6118	213.885	186.749	110.858	316.403	284.396	261.617	182.617	477.102	167.006	250.317	250.545	202.988	452.292	187.046	114.79	303.352	609.871	256.569	570.679	144.354	276.564	237.842	282.976	377.61	152.14	184.54	166.696
		303.385	235.542	116.215	402.301	290.851	199.303	491.008	610.02	141.384	429.973	443.226	195.376	254.452	251.084	247.067	136.622	136.371	182.18	164.162	228.267	96.7012	277.289	160.178	145.658	330.882	266.828	324.066	172.233	401.682	169.848	373.166	319.805	238.63	520.701	206.298	158.649	411.652	733.094	356.978	878.04	133.135	263.823	267.394	405.988	487.01	220.433	321.963	175.376
	11	381.141	257.219	131.687	461.7	387.76	251.453	582.349	737.776	156.174	458.839	495.719	269.572	351.872	356.48	249.784	173.121	180.352	281.035	201.69	241.066	122.257	274.348	164.139	136.04	309.146	399.594	383.572	173.742	481.56	199.624	429.599	409.107	320.218	636.458	287.188	182.593	436.843	744.003	408.565	1023.73	198.533	228.416	362.011	437.741	614.214	286.303	350.513	380.273
		453.528	294.555	125.036	512.009	431.91	307.784	761.801	885.81	192.005	466.017	621.166	375.252	380.251	418.94	296.504	216.274	209.965	326.41	276.698	274.194	131.083	332.536	188.83	150.087	355.233	319.928	491.221	157.217	432.718	273.462	486.262	467.057	396.652	894.248	397.664	256.615	536.628	884.095	418.928	1324.48	235.685	297.915	485.863	579.978	647.204	369.144	427.366	375.68
	13	709.445	464.007	148.092	673.58	643.89	394.171	873.387	1191.93	208.467	526.282	842.078	444.52	445.069	459.945	372.557	232.472	265.107	449.163	300.758	301.918	118.08	370.575	147.328	140.566	356.83	379.091	551.644	175.656	508.801	282.847	660.394	620.168	494.793	1089.51	517.574	312.72	723.577	1177.9	389.829	1317.51	257.89	328.286	634.196	663.99	657.531	464.756	602.526	470.761
		797.753	453.588	212.396	750.472	709.038	484.466	1142.24	1319.68	255.807	585.457	839.153	656.232	589.824	536.525	531.324	292.354	357.062	576.089	348.392	361.677	153.492	476.121	225.799	156.628	533.991	362.401	639.346	199.023	460.652	267.766	696.149	673.26	621.876	1541.82	656.702	399.709	895.025	1301.71	463.662	1458.69	289.782	377.58	716.55	840.822	805.532	590.02	619.96	555.511
	15	927.928	567.071	176.866	722.353	797.275	560.85	1303.04	1618.36	354.99	810.169	1064.49	624.739	759.319	490.039	615.048	378.397	369.25	642.13	382.298	343.599	115.407	493.874	227.463	154.707	655.387	505.015	717.901	281.54	778.218	329.672	734.947	770.176	782.048	1499.28	826.86	412.779	975.206	1387.07	532.844	1777.53	332.502	493.869	944.509	842.467	1024	648.536	660.702	724.784
[truncated: 16 more columns]

## Sheet: Figure 3
Figure 3a	IL-17A+ γδT	CD4+IL-17A+		Figure 3b	IL-17A+ γδT	CD4+IL-17A+		Figure 3c	Vγ1+CD27-		Figure 3d	Vγ1+CD27-
	87.18	0.26			73.33	13.33			99.1			100
	70.91	1.21			73.33	17.78			100			99.05
	75.39	1.21			61.67	21.67			98.95			100
	62.45	0.43			80	0			99.28			100
	76.47	0.49			80.45	0.76			100			100
	84.46	0.23			85.14	0.37			100			100
	85.08	1.69			83.05	0.49			99.48			99.72
	84.85	0.74			82.23	0.36			99.32			100
	81.01	0.09			79.94	0.07			100			99.3
	81.1	0.12			65.34	0.57			99.68			99.24
	86.85	0.25			83.11	0.8			98.7			99.07
	84.35	0.67			83.13	0.63			99.69			99.31
	87.16	0.27			86.22	0.89			99.62			99.4
	87.43	0.23			88.89	1.67			99.31			100
	89.15	0.31			76.52	1.3			99.68			99.21
	83.3	0.07			71.86	0.5			99.72			100
	89.18	0.09			72.21	0.99
Figure 3e	Days	control													α-BTNL2													control +α-Vγ1												α-BTNL2 +α-Vγ1
	0	0	0	0	0	0	0	0	0	0	0	0	0	0	0	0	0	0	0	0	0	0	0	0	0	0	0	0	0	0	0	0	0	0	0	0	0	0	0	0	0	0	0	0	0	0	0	0	0
		0	0	0	0	0	0	0	0	0	0	0	0	0	0	0	0	0	0	0	0	0	0	0	0	0	0	0	0	0	0	0	0	0	0	0	0	0	0	0	0	0	0	0	0	0	0	0	0
	2	0	0	0	0	0	0	0	0	0	0	0	0	0	0	0	0	0	0	0	0	0	0	0	0	0	0	0	0	0	0	0	0	0	0	0	0	0	0	0	0	0	0	0	0	0	0	0	0
		0	0	0	0	0	0	0	0	0	0	0	0	0	0	0	0	0	0	0	0	0	0	0	0	0	0	0	0	0	0	0	0	0	0	0	0	0	0	0	0	0	0	0	0	0	0	0	0
	4	0	0	0	0	0	0	0	0	0	0	0	0	0	0	0	0	0	0	0	0	0	0	0	0	0	0	0	0	0	0	0	0	0	0	0	0	0	0	0	0	0	0	0	0	0	0	0	0
		0	0	0	0	0	0	0	0	0	0	0	0	0	0	0	0	0	0	0	0	0	0	0	0	0	0	0	0	0	0	0	0	0	0	0	0	0	0	0	0	0	0	0	0	0	0	0	0
	6	56.6556	58.4777	77.1538	102.807	81.6484	65.4981	62.745	44.9307	60.1926	60.8316	77.7432	76.1332	86.1537	48.3366	45.6279	62.139	81.6366	31.2854	65.5218	52.3773	56.4972	44.7517	60.0835	78.1184	95.2909	55.5144	49.079	67.7462	85.8572	65.2361	66.7207	94.0894	59.6126	71.9906	82.36	57.95	58.23	0	56.2185	101.51	53.0958	63.716	64.9421	102.119	76.336	61.012	68.8203	59.5584
		59.2434	107.217	79.7082	73.2662	74.4185	50.322	67.8984	66.2982	76.5652	88.0967	100.908	113.804	110.261	62.5	61.114	104.024	97.6917	29.3496	59.5151	59.4833	55.296	65.5542	101.343	132.329	129.51	116.642	55.8466	85.6396	77.8889	59.3085	66.2558	112.835	139.142	131.433	105.407	85.1513	96.1625	59.871	80.9629	94.2546	69.581	89.9543	78.4604	124.454	82.6595	96.6751	119.095	90.9562
	8	93.3945	127.971	140.321	116.668	148.37	78.3683	101.399	83.1875	78.2954	129.405	133.931	217.165	204.173	83.1875	80.9393	120.93	110.49	67.8989	80.375	46.1223	99.0776	83.3976	101.562	155.196	141.494	140.524	91.1867	108.177	126.911	75.3424	95.414	119.251	135.585	144.257	156.375	129.263	124.098	85.327	80.3135	124.177	94.3877	114.899	93.0909	155.361	100.975	100.041	169.574	125.741
		89.4002	123.262	196.566	188.123	133.56	107.763	154.275	106.924	109.056	146.371	174.828	212.794	172.452	86.0049	76.1367	166.685	170.466	97.8318	122.077	73.1816	79.5113	72.2341	121.357	232.862	126.117	151.086	107.396	147.697	151.064	93.1577	94.4784	162.426	185.718	148.472	255.362	170.189	109.081	89.0453	78.0858	129.903	97.1645	124.246	103.658	204.479	117.451	128.828	218.123	169.848
	10	126.7	227.089	192.512	273.519	206.56	134.421	154.286	123.837	137.036	206.526	297.663	269.383	259.343	123.794	102.668	173.619	208.8	100.469	150.429	84.27	74.0716	84.7226	98.744	303.185	205.065	247.92	126.348	145.093	142.605	109.497	151.422	196.664	235.852	208.324	259.838	209.621	143.096	114.652	115.474	215.403	136.507	116.327	137.779	270.575	137.45	149.305	253.43	206.355
		191.949	304.106	262.258	368.22	288.281	162.802	194.165	114.813	148.473	217.473	328.467	279.068	284.804	174.325	118.588	250.985	244.386	85.4237	230.477	109.274	85.5846	72.7449	93.1034	330.348	201.439	256.004	137.674	186.072	162.405	138.188	124.112	263.916	272.399	228.267	302.005	241.673	110.69	96.7711	128.036	179.972	122.782	121.528	178.329	297.356	132.305	165.957	270.607	241.133
	12	172.177	328.379	132.319	279.282	455.895	295.51	171.995	121.371	142.839	244.867	363.834	283.816	308.48	166.585	128.7	262.484	229.483	78.2303	235.067	69.3451	83.9808	110.701	133.028	346.81	163.629	204.752	127.147	225.589	164.88	133.688	159.137	262.212	322.149	251.031	317.103	271.08	126.224	106.194	121.685	224.442	144.114	120.584	138.69	280.599	108.509	196.49	275.99	337.584
		265.637	491.674	147.166	393.259	612.8	369.712	244.881	131.724	204.921	301.177	409.396	285.118	396.763	192.837	149.866	335.975	272.438	84.0983	192.42	132.954	94.0663	106.343	147.423	418.283	177.502	269.46	130.433	285.894	246.047	158.941	133.579	353.587	435.267	310.477	336.526	267.755	130.009	83.6933	222.626	285.894	227.263	141.284	192.635	388.159	115.74	163.541	339.967	395.638
	14	350.327	445.905	231.661	453.723	765.773	527.215	233.847	120.654	267.115	365.608	460.903	333.907	514.664	224.905	193.65	440.958	390.896	64.625	239.8	130.812	131.072	124.765	171.726	533.61	203.533	370.688	142.282	327.36	255.588	196.619	132.627	607.227	483.036	381.64	345.847	318.782	173.38	88.4435	259.094	327.422	249.831	143.918	194.776	420.242	134.274	184.284	415.465	485.626
Figure 3f	Control	α-BTNL2	Control+α-Vγ1	α-BTNL2 +α-Vγ1
	1427.71	537.835	412.93	482.79
	1136.12	366.597	522.937	434.886
	757.207	534.16	438.698	449.903
	889.872	427.354	298.647	253.019
	1296.78	353.373	240.714	362.505
	718.392	521.831	377.095	462.489
	619.162	486.62	459.945	372.997
	616.172	374.796	401.851	346.638
	642.889	464.89	418.942	264.093
	608.789	363.237	422.528	358.444
	881.429	299.17	325.708	394.6
	719.074	339.943	378.364	213.755
[truncated: 4 more columns]

## Sheet: Figure 4
Figure 4a	CD45+Ly6G+ cell percentage (%)			No.1' cell percentage (%)			'No.2' cell percentage (%)			tumor volume	No.1' cell percentage (%)		tumor volume	No.2' cell percentage (%)		Figure 4b	Control	α-BTNL2
	Control	α-BTNL2		Control	α-BTNL2		Control	α-BTNL2		987.338	18.25		987.338	9.24			15.51	8.48
	8.16	5.71		18.25	10.5		9.24	20.73		435.641	13.69		435.641	16.52			9.53	8.95
	6.82	2.98		13.69	11.62		16.52	18.7		2135.25	18.93		2135.25	10.03			15.92	3.62
	8.61	1.19		18.93	10.88		10.03	35.53		1955.76	21.52		1955.76	7.06			13.78	2.31
	7.28	5.6		21.52	11.6		7.06	19.39		983.55	19.24		983.55	11.33			9.07	11.49
	5.31	2.11		19.24	13.39		11.33	30.63		264.618	10.5		264.618	9.91			15.19	5.91
	7.61	3.85		9.7	15.78		9.91	6.9		572.223	11.62		572.223	6.72			25.3	5.59
	3.22	1.04		12.85	9.79		6.72	10.35		102.689	10.88		102.689	7.17			35.22	12.61
	1.86	2.38		9.09	8.88		7.17	8.52		416.882	11.6		416.882	2.23			27.9	4.5
	5.07	1.37		22.66	8.12		2.23	9.71		783.744	13.39		783.744	5.86			31.98	6.71
	2.53	6.05		22.37	17.6		5.86	6.87		299.388	9.7		299.388	8.42			19.69	12.73
	3.96	3.11		13.76	14.14		8.42	16.33		868.668	12.85		868.668	4.43			27.71	10.22
	5.81	0.68		18.34	5.89		4.43	9.81		367.182	9.09		367.182	20.73
										2194.89	22.66		2194.89	18.7
										1409.02	22.37		1409.02	35.53
										1076.4	13.76		1076.4	19.39
										1637.77	18.34		1637.77	30.63
										1165.22	15.78		1165.22	6.9
										587.206	9.79		587.206	10.35
										186.384	8.88		186.384	8.52
										254.016	8.12		254.016	9.71
										1731.23	17.6		1731.23	6.87
										375.303	14.14		375.303	16.33
										237.36	5.89		237.36	9.81
Figure 4d		Control												α-BTNL2
	CD8a+	12.51	13.17	9.76	16.7	21.88	11.52	26.32	21.71	10.69	19.62	22.02	17.9	19.26	26.2	18.21	24.31	23.07	25.55	22.61	19.23	27.59	25.24	24.53	22.31	20.94
	CD4+	26.25	23.77	18.34	21.36	17.47	28.29	18.43	13.47	22.82	18.29	13.59	13.56	25.74	29.37	20.79	21.92	22.82	28.58	12.85	27.93	14.11	12.95	20.36	14.93	13.47
	γδ TCR+	16.34	37.06	25.77	26.03	32.45	42.9	19.9	26.09	27.29	33.36	20.68	17.89	40.92	45.98	34.04	28.81	41.47	42.97	28.14	22.45	22.37	26.54	20.85	22.83	20.45
Figure 4e	Control	α-BTNL2			Figure 4f	Control	α-BTNL2			Figure 4g	Control	α-BTNL2
	1.92	4.74				11.12	2				4.85	7.07
	3.92	3.03				2.38	2.63				3.93	5.97
	2.27	13.19				6.89	1.53				2.8	7.33
	1.32	5.3				2.48	1.82				1.19	11.81
	1.88	4.22				5.81	1.31				2.48	14.46
	1.33	7.7				1.89	1.28				15.25	15.14
	1.14	10.74				2.37	1.63				13.45	23.28
	1.35	3.94				6.91	2.26				11.99	16.75
	5.56	7.76				16.18	1.24				17.8	20.64
	2.32	2.57				20.45	6.21				12.19	27.64
	2.58	21.23				14.93	2.17				11.5	16.59
	4.49	10.75				10.61	4.36				14.86	28.32
		12.66				29.57	1.49				13.19	20.96
						20.09	4.99
						19.1	4.78
Figure 4h	Days	Control																α-BTNL2																Control+CD8 depletion															α-BTNL2+CD8 depletion
	0	0	0	0	0	0	0	0	0	0	0	0	0	0	0	0	0	0	0	0	0	0	0	0	0	0	0	0	0	0	0	0	0	0	0	0	0	0	0	0	0	0	0	0	0	0	0	0	0
	1	0	0	0	0	0	0	0	0	0	0	0	0	0	0	0	0	0	0	0	0	0	0	0	0	0	0	0	0	0	0	0	0	0	0	0	0	0	0	0	0	0	0	0	0	0	0	0	0
		0	0	0	0	0	0	0	0	0	0	0	0	0	0	0	0	0	0	0	0	0	0	0	0	0	0	0	0	0	0	0	0	0	0	0	0	0	0	0	0	0	0	0	0	0	0	0	0
	3	0	0	0	0	0	0	0	0	0	0	0	0	0	0	0	0	0	0	0	0	0	0	0	0	0	0	0	0	0	0	0	0	0	0	0	0	0	0	0	0	0	0	0	0	0	0	0	0
		0	0	0	0	0	0	0	0	0	0	0	0	0	0	0	0	0	0	0	0	0	0	0	0	0	0	0	0	0	0	0	0	0	0	0	0	0	0	0	0	0	0	0	0	0	0	0	0
	5	90.6607	84.0983	111.824	92.7141	76.8616	104.024	74.0821	86.8455	0	0	0	0	0	0	0	0	85.2462	108.743	44.034	96.6755	85.1121	73.599	79.5443	88.073	0	0	0	0	0	0	0	0	86.43	148.629	90.6419	80.8333	106.021	90.6607	79.6101	93.0839	0	0	0	0	0	0	0	57.2555
		111.61	73.2836	114.38	121.14	99.0776	121.364	87.0124	117.86	204.54	220.75	124.804	187.257	182.477	130.925	230.691	222.558	114.11	127.686	47.1144	102.344	88.7522	100.615	101.41	114.351	201.744	217.388	196.709	198.227	171.317	172.954	145.386	180.207	110.752	164.446	119.393	91.698	130.676	136.403	109.876	113.57	205.381	94.1817	131.666	0	0	97.2766	92.6052	85.1462
	7	148.773	91.1421	144.094	132.65	122.837	146.125	90.3915	168.624	164.528	254.474	93.2678	220.183	176.712	168.862	178.912	217.415	141.855	125.573	58.5065	154.289	81.4911	110.373	128.621	153.764	171.715	273.362	219.165	258.771	215.05	134.955	174.917	153.997	129.627	205.768	153.615	105.936	143.699	157.674	117.707	136.155	204.603	116.761	146.13	56.4546	27.22	99.2189	86.3737	94.9785
		186.308	117.044	174.811	164.064	137.429	242.597	78.2561	258.313	270.193	309.622	198.939	131.037	263.668	163.67	244.115	350.856	158.649	162.351	65.4151	122.94	90.4475	122.84	150.487	165.678	205.03	255.938	170.018	231.835	147.66	159.575	220.797	130.691	177.332	219.234	180.172	96.4903	138.136	177.932	132.48	158.552	262.965	218.758	175.659	81.12	54.6077	131.037	107.732	121.691
	9	193.574	151.889	242.081	220.04	214.889	292.907	89.0192	470.596	227.983	388.936	200.638	216.244	325.659	160.679	289.731	414.854	169.6	182.113	86.1757	148.635	95.8037	148.226	197.255	171.767	180.645	256.445	202.561	349.228	276.61	150.847	264.012	194.189	192.888	286.011	286.236	88.3649	149.561	224.804	137.351	246.47	399.589	221.762	277.585	149.111	84.4133	153.81	167.665	150.174
		265.026	144.95	250.709	242.203	221.988	293.047	78.5261	505.914	336.11	466.095	257.965	246.548	576.001	227.243	403.71	605.362	171.212	199.696	89.8721	161.414	94.2982	162.83	218.418	164.003	240.475	390.535	216.56	344.144	412.285	305.787	445.34	263.386	194.358	323.263	343.596	137.312	180.204	244.777	150.391	296.257	546.486	362.424	296.791	160.973	109.125	182.658	201.531	216.684
	11	286.394	210.271	339.576	283.986	284.658	339.632	85.9398	656.466	423.586	718.446	233.428	264.089	598.197	130.089	548.081	546.278	212.752	235.041	118.797	143.92	87.3384	156.863	225.144	171.319	263.565	337.395	124.836	523.784	522.192	245.435	481.145	212.524	196.333	432.628	448.699	151.732	213.796	371.538	200.504	372.233	665.5	493.693	361.245	242.176	160.449	252.794	250.818	251.127
		430.73	228.267	400.072	286.682	342.106	420.605	90.6607	789.514	471.865	659.242	309.656	352.875	633.815	175.96	498.501	679.639	256.493	259.647	139.078	179.299	75.9203	177.501	366.634	203.468	298.2	423.406	192.042	809.088	473.691	194.549	569.922	188.835	264.969	627.98	658.044	240.979	383.603	495.016	244.466	542.307	909.243	727.256	459.855	391.447	231.787	323.099	324.442	353.109
	13	484.753	238.414	506.007	427.824	344.89	462.32	94.5596	906.845	435.94	854.751	387.733	332.24	865.377	165.079	657.771	1135.97	270.745	284.731	210.58	187.262	72.7158	174.108	329.455	211.243	409.143	536.898	163.481	982.835	534.093	252.627	505.554	238.28	329.611	950.457	782.567	293.207	505.966	681.025	295.035	645.028	1319.76	1002.41	616.327	634.54	314.405	486.946	452.512	545.497
		608.292	307.603	656.378	689.768	395.859	593.025	92.5965	1153.98	598.142	909.792	350.958	293.562	885.744	167.22	745.785	1202.82	443.697	314.944	300.655	280.469	80.0384	285.894	378.357	290.95	572.626	408.467	189.061	1063.14	607.208	277.312	504.49	247.431	523.06	1264.55	1126.93	507.542	677.658	1034.52	410.848	847.249	1455.98	1232.22	823.501	977.041	504.056	652.821	528.835	685.584
	15	781.746	368.9	869.794	948.172	499.688	750.494	68.125	1411.87	751.999	958.688	384.742	303.327	1006.13	254.564	861.5	1212.91	612.15	481.741	389.425	311.326	78.4754	283.807	436.051	523.228	700.153	496.853	113.118	1069.59	724.327	290.024	571.476	262.631	713.632	1737.82	1387.87	691.932	917.154	1223.36	565.731	1146.58	1948.48	1384.85	1007.59	1179.59	618.978	859.087	656.713	897.182
Figure 4i	Control	α-CD8a		Control	α-CD11b			Figure 4j	Control	α-BTNL2		Figure 4k	MDSCs percentage (%)					CD8a+IFN-γ+ cells percentage (%)
	9.31	1.02		6.56	2.7				60.72	1.73			Control	α-BTNL2	α-IL-17A	α-BTNL2 + α-IL-17A		Control	α-BTNL2	α-IL-17A	α-BTNL2 + α-IL-17A
	12.2	1.07		6.65	3.61				1.22	54.35			8.63	10.41	4.98	1.79		1.41	1.96	4.01	5.89
	8.35	1.26		5.59	3.06				3.85	23.08			10.04	4.25	0.96	3.2		1.18	2.13	4.56	3.76
	11.31	0.75		5.73	4				1.58	12.58			18.37	12.61	14.29	5.13		1.16	2.32	2.8	1.94
	12.22	1.27		10.97	2.76				4.69	5.8			10.3	2.63	9.14	11.93		1.81	2.14	2.55	2.09
	12.42	1.93		9.77	2.5				27.85	60.34			8.5	2.8	6.03	2.82		2.38	5.69	4.22	2.75
	10.34	1.13		8.18	2.16				9.95	10.82			13.01	6.3	5.67	4.85		0.99	2.13	2.02	1.84
	10.85	1.63		7.26	4.69				7.42	17.59			14.08	6.08	6.59	3		0.83	2.71	2.59	2.62
	7.68	0.69		8.05	2.96				3.77	3.71			21.89	20.2	19.06	7.84		1.29	7.52	2.25	1.81
	8.89	0.96		7.56	2.7				1.78	3.28			25.33	2.61	10.52	22.13		1.32	1.35	1.59	1.82
	8.9	1.26			3.94				6.94	7.17			14.8	7.59	13.18	13.95		1.13	4.76	4.02	8.88
		0.62			2.37				9.77	8.5			19.09	15	7.56	2.85		0.77	3.19	1.32	4.39
		0.91			4.03				3.52	4.28			13.51	3.06	6.55	10.58		1.51	1.74	3.69	1.87
		0.92			3.8								8.76	18.57	3.52	6.59		2.04	1.18	1.77	1.86
		0.79			5.81								14.31	3.73	8.71	4.53		1.17	3.46	2.01	4.57
		0.57			4.46								19.03	5.47	13.18			1.36	2.49	2.1
[truncated: 45 more columns]

## Sheet: Figure 5
Figure 5a	Days	LLC WT→BTNL2+/-												LLC WT→BTNL2-/-
	0	0	0	0	0	0	0	0	0	0	0	0	0	0	0	0	0	0	0	0	0	0	0	0	0
		0	0	0	0	0	0	0	0	0	0	0	0	0	0	0	0	0	0	0	0	0	0	0	0
	2	0	0	0	0	0	0	0	0	0	0	0	0	0	0	0	0	0	0	0	0	0	0	0	0
		0	0	0	0	0	0	0	0	0	0	0	0	0	0	0	0	0	0	0	0	0	0	0	0
	4	0	0	48.8628	0	61.3755	51.2325	0	0	0	0	0	0	17.9685	0	19.7005	0	53.5668	0	66.6278	0	0	0	0	0
		0	0	63.7875	0	87.728	70.304	28.6123	8.22038	12.769	35.9446	0	29.4144	39.7535	0	28.175	0	86.2399	52.1997	67.8946	7.5006	25.966	12	36.1375	0
	6	0	60.6437	101.218	0	99.7763	101.12	34.6652	18.3786	24.8095	59.5745	10.4509	18.1976	48.2524	51.4008	48.8881	0	102.38	46.3671	64.5888	10.129	28.6706	32.6442	8.71914	0
		55.0078	75.559	103.304	0	131.43	110.174	19.6608	39.5178	28.4641	66.1702	35.3951	38.8394	67.1089	67.3948	67.7117	34.64	113.523	70.795	78.4254	14.1151	37.3637	36.1548	0	0
	8	39.6118	0	99.0104	0	146.796	119.701	55.0686	54.4569	47.5193	50.6875	0	84.215	55.296	41.8649	66.4385	0	96.7435	80.5942	65.9878	70.3875	58.2361	130.691	38.4068	89.7721
		38.5118	42.0138	109.898	45.864	206.664	126.133	54.8319	88.7344	59.3538	81.2381	0	107.266	113.914	52.3155	37.044	41.6025	102.542	91.8455	82.6245	35.4193	71.3485	161.313	34.1223	116.388
	10	63.175	54.8785	118.863	76.4694	226.23	182.23	63.5904	81.5268	56.4972	74.9774	0	101.826	126.818	54.0024	45.5625	64.3468	126.635	94.7939	94.3384	34.5116	77.8752	101.516	32.4824	153.773
		60.1752	52.9119	88.7545	81.3094	245.11	226.748	61.8212	96.6751	57.7321	72.375	0	108.858	79.8037	36.9842	68.9231	47.8044	129.654	117.435	83.3487	46.6916		160.267	56.1579	101.914
	12	49.4009	64.5073	116.094	90.4203	306.588	270.18	57.6851	110.304	71.3446	82.0982	0	130.458	119.698	45.6876	0	51.1169	150.532	116.379	108.003	38.5118			62.5	78.2954
		72.2304	81.3895	165.604	96.05	401.54	331.401	74.8449	114.187	75.3914	84.6913	0	161.838	114.338	0	48.668	91.0668	187.081	157.082	154.262	55.5564			72.3516	102.689
	14	68.0514	88.2183	162.393	97.8145	452.364	431.88	74.625	128.52	75.6768	115.169	0	154.001	122.902	0	0	102.382	214.705	242.839	180.99	62.4814			59.9034	87.3011
		70.0416	83.0128	211.357	83.6888	525.48	591.731	62.7238	158.925	83.2657	140.309	0	180.369	158.622	0	0	108.014	265.485	348.804	195.917	61.3082			74.625	100.127
	16	76.2023	94.034	223.675	89.6407	549.657	665	73.5075	198.57	95.7869	159.539	28.9803	213.19	162.933	0	0	114.264	305.755	384.278	247.018	66.5687			73.8381	62.5
		80.4099	122.94	243.934	93.5746	578.939	744.185	98.0816	279.731	98.3407	153.073	36.4633	299.258	182.763	0	0	132.514	355.008	430.114	271.331	68.8403			71.1798	75.7097
	18	102.371	169.587	252.844	128.805	627.852	874.311	101.314	292.948	165.574	239.051	35.7993	336.789	213.79	0	0	180.139	458.495	589.447	298.173	106.847			87.0733	72.7658
Figure 5b	Days	LLC-WT→C57														LLC-BTNL2-KO-1→C57														LLC-BTNL2-KO-2→C57
	0	0	0	0	0	0	0	0	0	0	0	0	0	0	0	0	0	0	0	0	0	0	0	0	0	0	0	0	0	0	0	0	0	0	0	0	0	0	0	0	0	0	0
		0	0	0	0	0	0	0	0	0	0	0	0	0	0	0	0	0	0	0	0	0	0	0	0	0	0	0	0	0	0	0	0	0	0	0	0	0	0	0	0	0	0
	2	0	0	0	0	0	0	0	0	0	0	0	0	0	0	0	0	0	0	0	0	0	0	0	0	0	0	0	0	0	0	0	0	0	0	0	0	0	0	0	0	0	0
		0	0	0	0	0	0	0	0	0	0	0	0	0	0	0	0	0	0	0	0	0	0	0	0	0	0	0	0	0	0	0	0	0	0	0	0	0	0	0	0	0	0
	4	0	30.1089	36.16	52.8605	37.3157	51.6019	48.9523	66.5954	43.7225	42.8364	46.2465	33.2517	64.5203	47.9635	28.5768	0	0	0	0	30.6058	102.104	57.9313	61.0869	39.5372	27.2134	127.355	50.3847	71.9754	0	0	0	0	48.668	0	102.861	93.8022	128.869	74.8264	80.2626	79.8782	63.8634	53.3134
		60.5204	59.6094	43.1754	65.2759	37.6382	55.4149	125.422	83.4241	88.4705	60.1201	120.146	71.4317	40.794	85.5673	37.915	0	48.9861	46.1727	0	35.4075	118.823	140.853	98.6852	80.0749	67.2455	166.565	99.4496	63.1105	37.5241	17.5427	66.3255	73.2779	67.5028	58.7528	115.858	203.814	76.5022	76.1689	105.151	72.5279	68.6366	82.6816
	8	58.9663	50.3852	40.8732	94.7906	44.9449	89.4092	86.5402	69.7442	98.3121	81.9967	102.532	82.8333	55.9034	151.773	39.868	0	40.3074	48.4491	58.9492	42.1814	123.534	113.296	65.0587	82.755	71.7342	145.613	126.279	111.564	55.381	55.4273	74.4385	65.9375	75.4211	43.4834	105.935	189.839	90.8668	71.2927	67.1342	0	64.876	93.6517
		61.056	48.0287	67.7891	186.624	71.9999	126.882	181.567	126.754	99.7906	101.706	117.51	78.4688	104.702	138.343	51.2362	40.3108	47.4094	60.6437	52.7657	51.8075	148.022	168.703	90.4172	63.992	83.8962	126.18	69.0246	91.3547	71.4089	51.9789	62.208	57.0416	65.5	48.0943	96.7227	166.171	64.1062	61.9597	85.8966	36.7257	94.8385	111.097
	12	72.1022	46.9626	70.6165	231.355	94.7405	128.9	199.685	258.629	101.293	131.656	177.071	154.485	87.8446	205.725	70.1319	56.0302	50.8076	71.9389	59.5477	53.3609	156.073	159.893	128.368	59.1099	78.6708	199.17	86.9688	116.068	67.6615	70.1024	58.9489	64.2211	178.413	49.079	161.033	132.127	107.097	95.7917	141.078	141.491	156.353	94.9497
		87.808	54.9475	119.175	318.853	203.164	256.543	358.546	453.53	203.435	178.335	214.498	192.753	126.407	290.355	113.051	69.4095	56.3393	73.4178	52.577	60.8205	217.289	257.694	105.062	74.4832	140.964	214.455	101.5	116.228	113.695	83.4018	69.1642	130.757	97.8995	62.9881	193.536	144.8	126.588	126.125	125.339	74.5758	88.9798	57.5211
	17	106.388	66.3357	121.875	404.291	203.626	360.508	496.064	529.306	243.833	257.026	312.426	267.483	76.4719	359.882	167.889	73.7107	67.2315	104.04	54.2657	68.4845	353.777	344.521	218.951	128.689	98.0642	247.238	83.1902	137.779	120.491	82.4832	110.979	124.524	103.755	56.7153	246.155	207.26	193.35	289.16	132.921	86.9676	120.678	86.7884
		101.649	69.7038	123.04	433.331	269.121	356.681	600.78	646.844	464.786	226.922	419.933	297.258	133.352	360.088	168.849	83.3187	60.6437	106.09	51.9115	64.4453	619.841	409.338	290.136	222.465	171.347	325.003	73.1816	143.741	153.596	102.248	110.925	136.336	99.4293	49.3493	363.723	349.961	282.379	432.762	180.637	128.63	126.518	65.4794
	19	120.326	87.581	134.01	535.43	352.031	431.026	688.262	878.689	573.195	312.017	554.727	332.683	142.57	384.737	170.667	89.5386	71.5278	120.056	43.9122	73.9429	738.845	411.506	333.393	266.134	180.711	375.717	48.8993	145.847	156.672	95.7935	111.341	144.077	105.724	62.208	423.777	421.286	330.82	509.38	240.246	155.798	134.8	66.0192
		124.698	92.697	126.133	673.329	365.117	456.572	726.309	940.392	698.09	364.303	586.188	356.708	198.189	506.638	198.975	94.6399	83.106	136.85	46.1727	75.5789	831.4	410.273	394	303.621	260.116	359.307	120.88	173.419	152.297	112.995	118.076	161.745	124.391	65.2515	535.656	574.461	338.725	574.03	194.688	233.66	224.081	93.2398
	21	139.222	117.43	140.027	977.243	468.18	551	919.615	1010.61	724.507	454.198	675.423	430.924	221.825	554.74	243.984	83.1009	85.4769	230.462	51.2516	106.892	913.66	500.108	433.365	321.741	317.74	361.154	131.701	236.283	147.134	169.738	137.107	204.108	143.825	73.7935	560.452	686.884	367.829	646.484	345.245	252.442	233.092	138.228
Figure 5d	Days	LLC-WT						LLC-BTNL2-KO-1						LLC-BTNL2-KO-2
	0	0.5	0.5	0.5	0.5	0.5	0.5	0.5	0.5	0.5	0.5	0.5	0.5	0.5	0.5	0.5	0.5	0.5	0.5
	1	0.54	0.55	0.59	0.9	0.7	0.84	0.59	0.58	0.55	0.1	0.88	0.75	0.6	0.58	0.55	0.75	0.76	0.84
	2	0.8	0.9	1.075	1.2	1.1	1.4	1	0.725	1.35	1.75	1.235	1.5	1.5	1.3	1.35	1.225	1.4	1.35
	3	1.825	2.05	0	2.65	2.4	2.9	1.9	2.25	0	3.3	2.9	2.8	2.05	1.85	0	2.75	3.115	2.6
	4	3.3	2.775	3.15	3.8	3.6	3.65	2.625	3.225	2.8	4.2	3.7	3.525	2.9	3.65	3.325	4.1	3.9	3.55
	5	5	5.5	4.6	8	6.6	7.2	4.825	4.75	5.1	7.05	7.45	6.825	6.05	5.55	5.45	6.6	7.8	8
	6	10.55	10.825	10.5	13.3	9.85	11.6	10.525	9.95	10	12.6	13.75	11.2	10.5	11.075	11.3	9.6	12.42	13.5
Figure 5e	γδT17 Cell percentage (%)					MDSCs Cell percentage (%)					CD8+ IFN-γ+ Cell percentage (%)
	LLC-WT	LLC-BTNL2-KO-1	LLC-BTNL2-KO-2			LLC-WT	LLC-BTNL2-KO-1	LLC-BTNL2-KO-2			LLC-WT	LLC-BTNL2-KO-1	LLC-BTNL2-KO-2
	9.67	1.3	6.36			29.94	4.11	17.01			0.72	5.48	3.53
	13.19	7.26	3.3			33.7	15.77	2.41			0.33	2.93	16.41
	5.47	3.54	4.53			24.43	6.13	5.77			0.77	12.61	11.31
	17.19	1.86	7.59			16.88	2.11	2.18			4.05	12.16	8.29
	12.22	7.05	1.22			5.92	6.29	3.69			3.91	11.27	9.23
	7.41	8.95	2.93			12.83	26.95	4.89			4.42	4.22	4.73
	12.76	0.88	10.38			38.37	5.55	33.87			2.84	6.31	3.76
	11.74	0.99	1.52			43.94	10.76	5.35			2.13	5.12	6.36
	21.03	1.15	1.14			20.27	32.76	13.29			2.62	4.2	4.38
	1.28	2.42	2.59			45.84	4.59	14.9			3.97	7.4	7
	7.86	0.72	1.57			7.05	13.17	23.32			4.28	2.88	6.46
	3.15	2.04	1.59			37.99	18.67	3.28			2.36	10.4	5.31
	2.47	2.01	1.48			15.69	3.59	6.44			3.38	4.02	4.6
	6.16		0.55			7.18		10.65			3.44		9.5
Figure 5f	Days	LLC-WT→BTNL2+/-												LLC-KO→BTNL2+/-													LLC-WT→BTNL2-/-												LLC-KO→BTNL2-/-
	0	0	0	0	0	0	0	0	0	0	0	0	0	0	0	0	0	0	0	0	0	0	0	0	0	0	0	0	0	0	0	0	0	0	0	0	0	0	0	0	0	0	0	0	0	0	0	0	0
	2	0	0	0	0	0	0	0	0	0	0	0	0	0	0	0	0	0	0	0	0	0	0	0	0	0	0	0	0	0	0	0	0	0	0	0	0	0	0	0	0	0	0	0	0	0	0	0	0
	4	0	0	0	0	0	0	0	0	0	0	0	0	0	0	0	0	0	0	0	0	0	0	0	0	0	0	0	0	0	0	0	0	0	0	0	0	0	0	0	0	0	0	0	0	0	0	0	0
	6	145.218	100.179	45.1772	29.5815	110.634	53.5299	55.5804	38.3906	39.7252	53.621	57.1787	57.0474	33.4714	0	47.6564	65.9462	94.7235	0	43.4691	33.6543	60.5531	21.5959	53.792	45.4597	36.0374	103.737	36.3345	75.7859	56.0489	50.4952	90.5288	38.6104	46.6932	51.2973	58.0789	77.1589	30.7098	41.4096	52.9592	80.4946	33.9325	30.38	0	39.7535	67.7099	59.5399	57.6549	58.6465
	8	91.3572	84.5507	47.371	43.1775	59.3393	56.8978	58.1659	49.4477	60.8359	46.6506	70.9869	70.7971	36.0966	0	61.012	28.6772	93.3025	25.3265	16.732	66.9185	74.6864	52.8523	72.3202	42.1846	58.5903	38.9466	60.1866	58.4028	68.2831	48.8955	68.3347	51.9845	62.551	29.1894	68.2297	49.4811	51.2246	32.9696	58.2624	52.371	67.8911	31.4532	0	34.6251	62.5562	53.7678	66.3255	102.916
	10	75.0139	48.7974	64.4271	14.6855	118.952	49.2051	81.6829	79.761	67.0301	57.5257	57.8721	92.9808	47.384	20.6369	53.2482	54.147	101.71	28.903	44.8837	63.3664	60.7461	84.9245	56.3165	52.1578	101.302	0	28.8399	59.1653	75.9453	51.6142	70.4628	41.3141	119.852	90.527	99.7564	56.0805	57.4282	40.3108	56.9144	57.0831	45.776	37.8262	0	35.2641	81.0428	127.385	145.932	103.439
	12	387.983	120.264	103.969	10.0618	206.652	106.2	237.433	91.2374	134.743	97.344	111.324	155.834	66.4548	53.4992	141.945	51.362	141.797	70.0272	40.892	117.912	52.7017	81.0589	73.9469	47.4242	107.572	0	62.5573	127.212	141.146	228.693	98.9675	68.0904	137.652	148.509	168.536	74.9712	80.0356	118.198	74.4255	30.8524	96.1457	43.2564	24.5223	69.6099	81.4602	94.5301	189.752	131.65
	14	454.609	188.184	130.935	19.7168	521	164.185	400.366	126.795	175.232	124.582	188.184	256.155	119.684	126.451	100.615	61.2849	143.139	75.7528	68.3171	198.343	52.0219	151.951	94.4501	55.9655	189.326	0	134.596	116.802	131.403	348.241	146.286	67.1489	187.658	144.264	297.033	107.898	148.21	239.24	121.482	25.0008	119.094	82.4162	35.1759	82.8095	136.772	192.886	253.188	123.402
	16	900.24	303.642	275.401	27.22	775.537	346.369	453.367	154.03	268.95	169.141	266.706	431.694	264.348	95.1406	226.354	102.955	256.84	104.011	104.366	288.512	30.4165	246.156	107.459	90.4823	176.145	26.4649	282.062	200.113	163.428	685.246	181.886	101.594	231.356	276.82	373.91	203.538	239.516	560.827	178.553	31.8114	67.1379	112.253	45.5535	153.305	173.767	263.812	492.537	168.048
[truncated: 2 more columns]

## Sheet: Figure 6
Figure 6a	Lung adenocarcinoma				Figure 6b	Colon adenocarcinoma				Figure 6d	γδT17 Cell percentage (%)			γδT-IFNγ Cell percentage (%)
	months	BTNL2-low	BTNL2-high			months	BTNL2-low	BTNL2-high			Paracancer	Cancer		Paracancer	Cancer
	121	0				108	0				0.78	1.54		4.22	8.3
	119	0									2.42	1.61		35.56	42.06
	78	1				108		0			0.94	2.33		15.38	10.1
	38	1				31	1				2.52	1.04		22.85	51.37
	12	1				107	0				1.1	10.5		61.56	53.13
	49	1				55	1				3.32	9.34		49.83	38.11
	116	0				107	0				2.06	23.77		3.41	23.98
	113	0				30		1			10.63	5.52		22.15	11.36
	33	1				5		1			3.26	15.34		2.84	9.77
	21	1				62		1			0.23	2.67		2.95	3.44
	39		1			55	1				1.04	0.52		3.55	1.1
						24		1			0.65	0.22		1.83	18.45
	39		1			106		0			0.77	18.75		15.84	8.17
	15		1			26	1				2.29	5.54		13.82	2.86
	52		1			106	0				2.23	3.97		8.09	21.18
	62		1			56		1			0.78	3.52		26.8	34.65
	33		1			34		1			1.03	0.08		46.98	38.46
	14		1			13		1			2.22	7.69		26.51	5.52
	49	1				105		0			0.99	3.16		15.61	9.04
	13		1			12		1			1.65	5.14		45.59	43.69
	92		0			105	0				1.23	1.92		30.85	9.36
	57	1				105	0				1.17	21.74		26.17	23.19
	91	0				105	0				8.48	7.78		36.97	23.33
	91	0				8	1
	15	1				104	0
	17	1				52	1
	33	1				13	1			Figure 6e
	14	1				26		1
	59	1				104	0
	48		1			79	1
	3		1			104	0
	27		1			20	1
	87	0				1		1
	25	1				40		1
	13	1				87	1
	66	1				103	0
	16		1			103	0
	6	1				28	1
	48		1			103	0
						23	1
	40	1				72		1
	57	1				6		1
	83		0			50	1
	33	1				16	1
	40	1				102	0
	15		1			102	0
	72	1				16		1
	35	1				70	1
	79	0				52	1
	25		1			36	1
	49		1			5		1
	39	1				10		1
	58	1				14	1
	7		1			100	0
	24	1				100	0
	75	0				62	1
	52		1			29		1
	1	1				29	1
	74	0				100	0
	54	1				99	0
	14	1				99	0
	3		1			99		0
	12		1			99	0
	15	1				99	0
	39	1				99	0
	2		1			34		1
	29		1			82		1
	68	0				99	0
	2	1				56
	50		1			15	1
	5	1				24		1
	25	1				99	0
	68	0				80		1
	15		1			98	0
	67	0				11		1
	10	1				98	0
	30	1
	65	0				98		0		Figure 6f
	65	0				98	0
	55	1				3	1
	64	0				107		0
	8		1			106	0
	64	0				18	1
	29	1				51	1
	62	0				5	1
	56	1				25	1
	29		1			105	0
	84	0				28	1
	80	0				13		1
	12	1				102	1
	2	1				12	1
						102	0
						20	1
						101	0
						21		1
						29		1
						100		0
						99		0
						99	0
						62		1
						6	1
Figure 6g

## Sheet: Figure S1
Figure S1a	PBS	Fc+control Ab	BTNL2-Fc+control Ab	BTNL2-Fc+anti-BTNL2 mAb-1	BTNL2-Fc+anti-BTNL2 mAb-2	BTNL2-Fc+anti-BTNL2 mAb-3	BTNL2-Fc+anti-BTNL2 mAb-4	BTNL2-Fc+anti-BTNL2 mAb-5			Figure S1b	BTNL2-WT	BTNL2-KO
	0	162.115	0	0	409.466	89.1559	138.829	0				0.0381016	5.435e-06
	0	95.5313	0	0	241.311	0	0	0				0.0470144	8.036e-07
												0.0240977	4.5749e-13
												0.0235076	6.74547e-07
												0.0160633	4.9638e-13
Figure S1c								Figure S1d

## Sheet: Figure S2
Figure S2a
		LLC cells				LLC Tumor
	BTNL2	1	1	1	1	168.59	195.516	105.65	86.5069	78.29	105.706
	PD-L1	1	1	1	1	18.05	24.7096	36.6029	29.57	23.37	22.2695
Figure S2b		CT26 cells						CT26 tumors
	BTNL2	1	1	1	1	1	1	13.5776	9.45362	72.0912	9.48095	8.60072	23.4334
	PD-L1	1	1	1	1	1	1	119.176	54.2034	64.1099	47.125	66.2347	76.8087
Figure S2c	Days	Control						α-PD-1					α-BTNL2
	0	0	0	0	0	0	0	0	0	0	0	0	0	0	0	0	0	0
		0	0	0	0	0	0	0	0	0	0	0	0	0	0	0	0	0
	2	0	0	0	0	0	0	0	0	0	0	0	0	0	0	0	0	0
		0	0	0	0	0	0	0	0	0	0	0	0	0	0	0	0	0
	4	0	0	0	0	0	0	0	0	0	0	0	0	0	0	0	0	0
		39.4768	29.8193	24.5977	0	57.7507	46.7883	0	80.908	33.7096	29.9818	38.6645	30.8308	0	0	0	78.7752	24.7643
	6	58.3404	78.0756	58.5904	68.4772	94.08	77.4271	0	62.2231	82.8793	43.8938	70.8773	73.1816	21.9935	0	0	100.633	32.0252
		84.196	101.823	65.2056	37.7156	159.68	94.9856	17.9787	59.5476	67.9939	67.974	71.772	61.7267	35.7653	0	0	121.272	74.0736
	8	75.75	133.49	62.4059	40.2219	163.082	105.295	18.7444	71.9213	99.8845	62.2681	64.268	55.2949	43.1753	0	0	134.814	61.7406
		110.853	136.968	62.4048	28.6993	206.19	101.083	44.6113	59.2493	96.5669	64.9318	102.14	52.8461	37.0949	30.6939	18.6227	155.87	68.6705
	10	115.12	200.582	69.3963	47.1838	260.118	111.798	40.8477	61.8162	93.2023	62.5605	83.9032	50.0468	25.1217	25.6054	22.0999	158.571	81.96
		209.775	209.004	66.0757	34.9716	457.216	136.002	38.6395	63.2131	110.152	69.9035	103.297	51.4981	37.4007	0	23.961	171.286	81.4545
	12	210.129	230.321	94.7329	36.3733	552.457	165.706	39.8872	68.2309	145.111	86.7434	142.856	51.1676	51.4261	0	20.3856	194.657	79.1538
		223.433	255.501	125.932	40.8569	629.823	224.432	34.3884	72.2174	239.627	143.64	231.162	66.9234	47.2891	37.5134	26.4659	238.617	100.925
	14	316.334	316.111	171.726	49.7381	782.485	299.635	30.8609	94.0606	315.258	155.558	298.116	56.3342	59.3839	49.6742	24.8716	257.889	130.355
		337.264	358.921	178.955	47.2978	921.073	339.936	48.0827	98.8904	298.588	177.3	402.479	96.125	66.875	48.081	28.3249	304.004	144.985
	16	396.107	417.534	168.637	49.8261	930.984	452.074	52.4517	117.366	375.751	201.406	548.543	97.4069	76.9953	67.6875	41.1375	406.831	156.334
		480.789	561.078	193.304	45.6901	1090.57	514.169	65.5526	127.732	467.015	253.336	619.907	112.425	87.3384	83.627	38.7427	476.429	168.109
Figure S2d								Figure S2e								Figure S2f
Figure S2g	CD45-BTNL2+	CD45+BTNL2+
	93.78	47.9
	92.07	46.52
	91.79	48.74

## Sheet: Figure S3
Figure S3a	γδT+ cell percentage (%)				Control						α-BTNL2
	Control	α-BTNL2		γδT+IL-17A+	5.53	10.48	9.51	7.03	8.72	6.76	4.28	5.91	6.02	5.37	4.33	5.47
	29.14	6.31		γδT+IFN-γ+	1.45	4.91	2.29	2.5	2.87	2.93	1.12	2.07	0.95	1.25	2.98	1.22
	20.86	24.94
	22.69	23.74
	22.66	22.46
	18.68	17.69
	18.56	22.14
Figure S3b	γδT+ cell percentage (%)
	Control	α-BTNL2
	11.64	18.12			Control							α-BTNL2
	18.38	15.25		γδT+IL-17A+	11.13	17.83	14.16	7.92	6.19	5.7	11.13	3.55	2.04	7.08	2.6	2.53	6.67	5.29
	24.05	19.66		γδT+IFN-γ+	1.19	1.56	1.06	0.95	1.85	3.01	2.75	1.22	1.84	0.97	1.07	1.05	2.29	1.02
	30.94	15.78
	16.63	19.611
	8.43	15.2
	23.32	14.35
Figure S3c	Days	Control	α-BTNL2			Figure S3d	Days	Control	α-BTNL2
	15	1					23	1
	15	1					24	1
	15	1					25	1
	16	1					25	1
	17	1					27	1
	17	1					27	1
	17	1					27	1
	17		1				23		1
	17		1				27		1
	18		1				27		1
	18		1				28		1
	18		1				29		1
	18		1				32		1
	23		0				33		0
Figure S3e		Control							α-BTNL2
	CD4+IL-17A+	2.58	0.84	0.26	1.56	0.24	1.58	2.56	4.45	0.19	0.83	1.27	0.42	0.79	0.21
	CD4+IFN-γ+	28.97	10.56	8.37	17.96	24.7	14.14	22.95	35.4	21.31	8.94	21.94	20.17	24.46	16.92
Figure S3f	Control	α-BTNL2			Figure S3g	Control	α-BTNL2
	33.08	41.32				18.86	23.71
	29.49	38.16				25.07	25.19
	23.4	38.22				33.14	34.02
	28.7	38.62				17.75	24.22
	34.32	30.24				12.24	28.85
	33.94	31.14				31.73	27.04
	45.37	32.38				25.73	18.85
	28.55	28.18				26.55	16.8
						25.55	16.74
						24.32	35.76

## Sheet: Figure S4
Figure S4a

[truncated: 3 more sheets: Figure S5, Figure S6, Figure S7]
